# Supplementary material for: Pathological Findings of Nestling European Goldfinches (Carduelis carduelis) Co-Infected with Klebsiella pneumoniae and Pseudomonas aeruginosa
Source: Vet Sci. 2025 Aug 27;12(9):821. doi: 10.3390/vetsci12090821 (PMC12474122; doi:10.3390/vetsci12090821)
Supplement: Supplementary file 1 [file vetsci-12-00821-s001.zip]

Archive with 1 entries (1 files):
- vetsci-3774117-supplementary.pdf
